# Supplementary material for: Optimizing Perioperative Care in Esophageal Surgery: The EUropean PErioperative MEdical Networking (EUPEMEN) Collaborative for Esophagectomy
Source: Diseases. 2025 Jul 22;13(8):231. doi: 10.3390/diseases13080231 (PMC12385772; doi:10.3390/diseases13080231)
Supplement: Supplementary file 1 [file diseases-13-00231-s001.zip]

Archive with 1 entries (1 files):
- diseases-3722461-supplementary.pdf
